# Supplementary material for: Variant-Specific Kinetics of SARS-CoV-2 Anti-Nucleocapsid Antibodies and Household Transmission in Families During Anchestral, Alpha, Delta and Omicron Periods
Source: Life (Basel). 2026 Mar 13;16(3):470. doi: 10.3390/life16030470 (PMC13027493; doi:10.3390/life16030470)
Supplement: Supplementary file 1 [file life-16-00470-s001.zip]

Archive with 1 entries (1 files):
- life-4159013-supplementary.pdf
